# Supplementary material for: Transgenerational effects of inter-ploidy cross direction on reproduction and F2 seed development of Arabidopsis thaliana F1 hybrid triploids
Source: Plant Reprod. 2019 Mar 21;32(3):275–89. doi: 10.1007/s00497-019-00369-6 (PMC6675909; doi:10.1007/s00497-019-00369-6)
Supplement: Supplementary file 8 — Variation in seed development defects in Arabidopsis triploids. (A) and (B): Total ovule number per silique (T), proportion of fertilized ovules (N + A), and proportions of Aborted and Normal seeds, expressed as percentages of the total ovule number and of the number of ovules which were fertilized (A/T and A/(A + N), N/T and N/(A + N), respectively) generated by selfed Arabidopsis triploids with either (A) a paternal genome excess (1m:2p) or (B) maternal genome excess (2m:1p), as displayed in Figs. 2 and 3, respectively; (C) differences in %N/(A + N) between seeds produced by pairs of genetically identical F1 hybrid triploids as shown in Figure S2; and %A and %N from (D) isogenic triploid and (E) hybrid diploid plants used as controls, as displayed in Fig. 5 and Figure S3, respectively. F1 triploids which could not be generated in one direction are noted as Not Determined (N.D.). (XLSX 33 kb) [file 497_2019_369_MOESM8_ESM.xlsx]

## Sheet: A 1m2p paternal excess
Parental diploid accession	Total ovules per silique (T)	%fertilized	A/(A+N)	N/(A+N)	%A (A/T)	%N (N/T)
An-1	43.4	58.5	52.6	47.4	32.6	25.9
Bay-0	53.7	36.6	52.7	47.3	19.2	17.4
Bor-1	59.7	42.1	33.3	66.7	14.7	27.5
Bor-4	69.5	44.1	41.2	58.8	19	25.1
Br-0	62.4	50.7	35.2	64.8	15.2	35.5
Bur-0	53.1	42.6	33.5	66.5	14.3	28.3
C24	49.4	42.2	39.7	60.3	17.3	24.9
CIBC-5	55	42	61.2	38.8	25.2	16.8
CIBC-17	72.3	31.7	37.6	62.4	12.4	19.3
Col-0	42.3	55.8	68.8	31.2	42.1	13.7
CS22491	59.9	31.8	49.4	50.6	15.8	16.1
Ct-1	60	38.8	44.7	55.3	17.9	20.9
Cvi-0	57.9	36.8	44.3	55.7	16.9	19.9
Eden-2	44	39.6	57.7	42.3	23	16.6
Ei-2	60	47.3	45.6	54.4	21.5	25.8
Est-1	52.1	40.3	47.7	52.3	18.7	21.6
Fei-0	55.5	47.7	51.3	48.7	25.6	22.1
Ga-0	58.3	41.8	36.1	63.9	14.8	27
Got-22	44.9	48.2	54.7	45.3	28.1	20.1
Gu-0	55.2	39.3	38.5	61.5	15.4	24
Gy-0	50.9	45.8	44.4	55.6	20.3	25.4
Hr-5	52.5	44.1	47.1	52.9	20.9	23.2
Hr-10	58.4	44.4	45.9	54.1	22.7	21.7
Kas-1	64.8	34.2	62.7	37.3	22.1	12.1
Kin-0	56.2	37.3	59.3	40.7	21.9	15.3
Knox-10	60.4	45.3	57.6	42.4	25.8	19.4
Knox-18	49.9	36.8	50	50	18.6	18.1
Kondara	50.9	44.9	63.1	36.9	29.2	15.7
Kz-1	52.8	42.4	57.5	42.5	25.1	17.3
Kz-9	65.1	37.6	47.5	52.5	17.7	19.9
Ler-1	49.9	55.9	53.9	46.1	30.4	25.5
Ll-0	59.3	45.7	40.2	59.8	18.5	27.2
Lp2-2	58.9	44.6	40	60	17	27.6
Lp2-6	62.8	41	37.7	62.3	15.4	25.5
Lz-0	61.9	50.7	36.9	63.1	19.5	31.2
Mr-0	64.7	46	45.8	54.2	22	24.1
MrK-0	50.6	40.6	37.2	62.8	15.4	25.3
Ms-0	46.9	39.6	55.7	44.3	23	16.6
Mt-0	56.1	35.4	47.1	52.9	16.9	18.5
Mz-0	42.6	56.4	56.2	43.8	31.9	24.5
Nd-1	54.5	41.5	39	61	17.1	24.4
Nfa-8	56.9	33.5	38.1	61.9	13.2	20.3
Nfa-10	61.1	41.5	43.1	56.9	18.5	23
Nok-3	54.1	37.1	44.7	55.3	18.5	18.5
Omo2-3	54.5	43.8	49.6	50.4	22.4	21.5
Oy-0	54.5	51	38.9	61.1	20.1	30.9
Pna-10	58.7	49.6	55.4	44.6	28.3	21.3
Pna-17	53.8	36.5	48.6	51.4	18	18.5
Pro-0	38.3	60.3	72.7	27.3	43.9	16.4
Pu2-7	55.4	38	44.2	55.8	16.9	21.1
Pu2-23	70.4	36	48.8	51.2	17.5	18.4
Ra-0	63.9	42.8	37	63	15.6	27.2
Ren-1	53.9	31.1	39.9	60.1	12.3	18.7
Ren-11	53.8	44.8	33.5	66.5	15	29.7
Rmx-A02	50.2	36.7	44.6	55.4	16.6	20.1
Rmx-A180	66.5	29.6	23.9	76.1	7.4	22.2
Rrs-7	57.1	46	42.2	57.8	19.2	26.8
Rrs-10	50.8	45.7	51.6	48.4	24.8	20.9
Se-0	54.4	44.9	29.9	70.1	13.7	31.2
Shahdara	66.4	32.7	29.8	70.2	9.7	23
Sorbo	54.7	37.6	36.3	63.7	13.9	23.7
Sq-1	62.1	36.1	53.2	46.8	19.1	17
Sq-8	59	35.7	50.8	49.2	18.3	17.3
Tamm-2	55.6	31.6	47.7	52.3	15.8	15.9
Tamm-27	77.2	25.8	47.7	52.3	13.1	12.7
Ts-1	50.9	31.4	35.7	64.3	11.1	20.2
Ts-5	56.8	44.9	34.9	65.1	15.9	29
Tsu-1	56.9	47.5	35	65	16.3	31.2
Uod-1	61.1	28.9	31	69	8.8	20.1
Uod-7	44.3	55.5	58.5	41.5	32.9	22.6
Van-0	54.4	50.8	39.5	60.5	19.7	31
Var2-1	69.9	40.8	32.7	67.3	14.1	26.7
Wei-0	39	58.3	67.6	32.4	39.4	18.9
Ws-2	54.2	35.3	54	46	18.8	16.5
Wt-5	53.4	52.2	42.1	57.9	22	30.2
Zdr-1	61.7	53.8	55.2	44.8	32.7	21.1
Zdr-6	39.5	49	56	44	28.1	20.9
	55.8974	42.4013	46.039	53.961	20.1649	22.2299	AVE
	7.6606	7.61013	10.0069	10.0069	7.09501	4.992	STDEV

## Sheet: B 2m1p maternal excess
Parental diploid accession	Total ovules per silique (T)	%fertilized	A/(A+N)	N/(A+N)	%A (A/T)	%N (N/T)
Ag-0	59.1	42.1	58.3	41.7	24.9	17.3
An-1	48.4	51.6	44.3	55.7	22.8	28.8
Bay-0	50.3	38.8	42.4	57.6	16.4	22.4
Bor-1	59.5	37.5	37.8	62.2	14.5	23
Bor-4	61.1	43.4	44.1	55.9	19.1	24.3
Br-0	64.7	35	43.6	56.4	15.1	19.9
Bur-0	60.8	42	56.4	43.6	23.7	18.3
C24	68.8	43.9	36.5	63.5	15.9	28
CIBC-5	48.1	42.5	54.7	45.3	23	19.5
CIBC-17	56.5	36.5	55.2	44.8	19.9	16.6
Col-0	49.1	44.5	53.6	46.4	21.3	23.2
CS22491	48.6	53.1	71.7	28.3	34.3	18.8
Ct-1	79	36.4	50.8	49.2	18.5	17.9
Cvi-0	65.4	27.3	46.4	53.6	12.9	14.4
Eden-1	59.2	31.8	59.7	40.3	18.9	12.9
Eden-2	40.2	54.5	64.8	35.2	34.5	20
Edi-0	67.7	37.5	53.2	46.8	19.9	17.6
Ei-2	50.9	40.1	59.3	40.7	23.5	16.7
Est-1	61	46.2	47.4	52.6	22.4	23.8
Fei-0	73.5	28.3	43.4	56.6	12.3	16
Ga-0	51.7	25.5	47.1	52.9	11.7	13.8
Got-7	44.4	47.1	51.6	48.4	25.8	21.3
Got-22	54.1	49.2	51.1	48.9	25.2	24.1
Gu-0	54.9	43.5	55.6	44.4	25.2	18.3
Gy-0	39.5	46.3	45.6	54.4	21.7	24.6
Hr-5	56.7	40.3	40.2	59.8	16.9	23.4
Hr-10	73.5	37.1	31.9	68.1	11.6	25.5
Kas-1	58.5	44.1	47.9	52.1	21.1	23
Kin-0	68.9	38.3	35.3	64.7	13.7	24.7
Knox-10	58.1	44.8	56.1	43.9	25.2	19.6
Knox-18	47.3	48	53.7	46.3	27.4	20.7
Kondara	61.5	37	41.5	58.5	16	20.9
Kz-1	54.2	33.6	48.7	51.3	16.6	17
Kz-9	47.2	47.4	65	35	30.2	17.2
Ler-1	46.1	49.5	57.6	42.4	28.6	20.9
Ll-0	70	36	41.6	58.4	15.1	20.9
Lov-5	45.4	25.6	45.8	54.2	11.7	14
Lp2-2	72.4	40.3	47.2	52.8	19.7	20.6
Lp2-6	55.1	41.5	50.6	49.4	21.6	19.9
Lz-0	53.8	37.2	43.8	56.2	16.9	20.2
Mr-0	62.1	31.2	46.2	53.8	15.6	15.6
MrK-0	52.8	37.5	54.5	45.5	20.4	17.1
Ms-0	61.2	43.4	38.5	61.5	16.8	26.6
Mt-0	64	39	53.2	46.8	20.1	18.9
Mz-0	44.8	50.8	73.6	26.4	34.5	16.3
Nd-1	45.6	36.9	58.2	41.8	21.2	15.7
Nfa-8	43.3	46.7	63.9	36.1	30.1	16.6
Nfa-10	48.9	45.4	51.2	48.8	23.4	22
Nok-3	60.5	50.2	50.8	49.2	25.8	24.4
Omo2-1	64.5	32.1	56.8	43.2	18.6	13.5
Omo2-3	62.3	47.4	46	54	21.9	25.6
Oy-0	67.9	39.2	46.5	53.5	19.6	19.6
Pna-10	57.2	41.6	57.7	42.3	24.1	17.5
Pna-17	61.7	49.8	51.5	48.5	25.5	24.3
Pro-0	63.3	46.1	53.7	46.3	24.4	21.7
Pu2-7	61.2	34.7	51.1	48.9	18	16.8
Pu2-23	49.7	43.7	47.8	52.2	21.1	22.6
Ra-0	43.7	48.6	56.1	43.9	27.1	21.4
Ren-1	58.1	49	41.7	58.3	20.7	28.3
Ren-11	35.8	43	56.1	43.9	24.7	18.3
Rmx-A02	52.7	55.6	58.7	41.3	32.6	23
Rmx-A180	57.9	45.6	45.4	54.6	21.4	24.3
Rrs-7	56.4	40	38.4	61.6	15.4	24.6
Rrs-10	53.1	48.4	57.4	42.6	28	20.4
Se-0	65.6	40.1	42.8	57.2	17.1	23
Shahdara	71.5	30.3	52.3	47.7	15.2	15.1
Sorbo	74.2	32.1	41.7	58.3	13.4	18.7
Spr1-2	59.7	47.4	57.2	42.8	27	20.4
Sq-1	33.3	41.1	48	52	20.6	20.6
Sq-8	42.3	50.8	44.5	55.5	23.8	27.1
Tamm-2	56.1	37.8	54.9	45.1	20.4	17.5
Tamm-27	65.1	23.6	40.2	59.8	9.5	14.2
Ts-1	54.9	41.4	48.4	51.6	20	21.4
Ts-5	53.9	43.5	54.5	45.5	23.4	20.1
Tsu-1	65.7	36.4	32.3	67.7	11.6	24.7
Ull2-3	58.6	43.3	51.9	48.1	23.2	20.1
Ull2-5	69.5	30.1	54.2	45.8	16.2	13.9
Uod-1	69.5	33.4	30.5	69.5	10.2	23.2
Uod-7	56.5	39.6	42.3	57.7	17.8	21.8
Van-0	48.1	46.5	41.7	58.3	19.9	26.6
Var2-1	68.6	41.5	34.5	65.5	14.5	27.1
Wei-0	56	44.5	48.7	51.3	21.6	22.9
Ws-0	56.1	24.5	59.9	40.1	14.8	9.7
Ws-2	66.5	38.5	48.3	51.7	18.9	19.6
Wt-5	40	46.5	50.2	49.8	22.8	23.7
Yo-0	56.5	44.7	56.3	43.7	25.2	19.6
Zdr-1	52.1	35.1	44.8	55.2	15.4	19.7
Zdr-6	50.9	44.5	58.5	41.5	27.6	16.9
	56.8761	41.0045	49.717	50.283	20.6455	20.3716	AVE
	9.47635	7.03203	8.38573	8.38573	5.61207	3.94322	STDEV

## Sheet: C %N(N+A) and %N(N+A)
		1m:2p				2m:1p				"Grandparental" effect
		Parental diploid accession	Aborted (A/(A+N))	Normally developed (N/(A+N))		Parental diploid accession	Aborted (A/(A+N))	Normally developed (N/(A+N))		N/(N+A) 1m:2p - N/(N+A) 2m:1p	Absolute parental difference
		An-1	52.6	47.4		An-1	44.3	55.7		-8.3	8.3
		Bay-0	52.7	47.3		Bay-0	42.4	57.6		-10.3	10.3
		Bor-1	33.3	66.7		Bor-1	37.8	62.2		4.5	4.5
		Bor-4	41.2	58.8		Bor-4	44.1	55.9		2.9	2.9
		Br-0	35.2	64.8		Br-0	43.6	56.4		8.4	8.4
		Bur-0	33.5	66.5		Bur-0	56.4	43.6		22.9	22.9
		C24	39.7	60.3		C24	36.5	63.5		-3.2	3.2
		CIBC-5	61.2	38.8		CIBC-5	55.2	44.8		-6	6
		CIBC-17	37.6	62.4		CIBC-17	54.7	45.3		17.1	17.1
		Col-0	68.8	31.2		Col-0	53.6	46.4		-15.2	15.2
		CS22491	49.4	50.6		CS22491	71.7	28.3		22.3	22.3
		Ct-1	44.7	55.3		Ct-1	50.8	49.2		6.1	6.1
		Cvi-0	44.3	55.7		Cvi-0	46.4	53.6		2.1	2.1
		Eden-2	57.7	42.3		Eden-2	64.8	35.2		7.1	7.1
		Ei-2	45.6	54.4		Ei-2	59.3	40.7		13.7	13.7
		Est-1	47.7	52.3		Est-1	47.4	52.6		-0.3	0.3
		Fei-0	51.3	48.7		Fei-0	43.4	56.6		-7.9	7.9
		Ga-0	36.1	63.9		Ga-0	47.1	52.9		11	11
		Got-22	54.7	45.3		Got-22	51.1	48.9		-3.6	3.6
		Gu-0	38.5	61.5		Gu-0	55.6	44.4		17.1	17.1
		Gy-0	44.4	55.6		Gy-0	45.6	54.4		1.2	1.2
		Hr-5	47.1	52.9		Hr-5	40.2	59.8		-6.9	6.9
		Hr-10	45.9	54.1		Hr-10	31.9	68.1		-14	14
		Kas-1	62.7	37.3		Kas-1	47.9	52.1		-14.8	14.8
		Kin-0	59.3	40.7		Kin-0	35.3	64.7		-24	24
		Knox-10	57.6	42.4		Knox-10	56.1	43.9		-1.5	1.5
		Knox-18	50	50		Knox-18	53.7	46.3		3.7	3.7
		Kondara	63.1	36.9		Kondara	41.5	58.5		-21.6	21.6
		Kz-1	57.5	42.5		Kz-1	48.7	51.3		-8.8	8.8
		Kz-9	47.5	52.5		Kz-9	65	35		17.5	17.5
		Ler-1	53.9	46.1		Ler-1	57.6	42.4		3.7	3.7
		Ll-0	40.2	59.8		Ll-0	41.6	58.4		1.4	1.4
		Lp2-2	40	60		Lp2-2	47.2	52.8		7.2	7.2
		Lp2-6	37.7	62.3		Lp2-6	50.6	49.4		12.9	12.9
		Lz-0	36.9	63.1		Lz-0	43.8	56.2		6.9	6.9
		Mr-0	45.8	54.2		Mr-0	46.2	53.8		0.4	0.4
		MrK-0	37.2	62.8		MrK-0	54.5	45.5		17.3	17.3
		Ms-0	55.7	44.3		Ms-0	38.5	61.5		-17.2	17.2
		Mt-0	47.1	52.9		Mt-0	53.2	46.8		6.1	6.1
		Mz-0	56.2	43.8		Mz-0	73.6	26.4		17.4	17.4
		Nd-1	39	61		Nd-1	58.2	41.8		19.2	19.2
		Nfa-8	38.1	61.9		Nfa-8	63.9	36.1		25.8	25.8
		Nfa-10	43.1	56.9		Nfa-10	51.2	48.8		8.1	8.1
		Nok-3	44.7	55.3		Nok-3	50.8	49.2		6.1	6.1
		Omo2-3	49.6	50.4		Omo2-3	46	54		-3.6	3.6
		Oy-0	38.9	61.1		Oy-0	46.5	53.5		7.6	7.6
		Pna-10	55.4	44.6		Pna-10	57.7	42.3		2.3	2.3
		Pna-17	48.6	51.4		Pna-17	51.5	48.5		2.9	2.9
		Pro-0	72.7	27.3		Pro-0	53.7	46.3		-19	19
		Pu2-7	44.2	55.8		Pu2-7	51.1	48.9		6.9	6.9
		Pu2-23	48.8	51.2		Pu2-23	47.8	52.2		-1	1
		Ra-0	37	63		Ra-0	56.1	43.9		19.1	19.1
		Ren-1	39.9	60.1		Ren-1	41.7	58.3		1.8	1.8
		Ren-11	33.5	66.5		Ren-11	56.1	43.9		22.6	22.6
		Rmx-A02	44.6	55.4		Rmx-A02	58.7	41.3		14.1	14.1
		Rmx-A180	23.9	76.1		Rmx-A180	45.4	54.6		21.5	21.5
		Rrs-7	42.2	57.8		Rrs-7	38.4	61.6		-3.8	3.8
		Rrs-10	51.6	48.4		Rrs-10	57.4	42.6		5.8	5.8
		Se-0	29.9	70.1		Se-0	42.8	57.2		12.9	12.9
		Shahdara	29.8	70.2		Shahdara	52.3	47.7		22.5	22.5
		Sorbo	36.3	63.7		Sorbo	41.7	58.3		5.4	5.4
		Sq-1	53.2	46.8		Sq-1	48	52		-5.2	5.2
		Sq-8	50.8	49.2		Sq-8	44.5	55.5		-6.3	6.3
		Tamm-2	47.7	52.3		Tamm-2	54.9	45.1		7.2	7.2
		Tamm-27	47.7	52.3		Tamm-27	40.2	59.8		-7.5	7.5
		Ts-1	35.7	64.3		Ts-1	48.4	51.6		12.7	12.7
		Ts-5	34.9	65.1		Ts-5	54.5	45.5		19.6	19.6
		Tsu-1	35	65		Tsu-1	32.3	67.7		-2.7	2.7
		Uod-1	31	69		Uod-1	30.5	69.5		-0.5	0.5
		Uod-7	58.5	41.5		Uod-7	42.3	57.7		-16.2	16.2
		Van-0	39.5	60.5		Van-0	41.7	58.3		2.2	2.2
		Var2-1	32.7	67.3		Var2-1	34.5	65.5		1.8	1.8
		Wei-0	67.6	32.4		Wei-0	48.7	51.3		-18.9	18.9
		Ws-2	54	46		Ws-2	48.3	51.7		-5.7	5.7
		Wt-5	42.1	57.9		Wt-5	50.2	49.8		8.1	8.1
		Zdr-1	55.2	44.8		Zdr-1	44.8	55.2		-10.4	10.4
		Zdr-6	56	44		Zdr-6	58.5	41.5		2.5	2.5
				53.961				51.0364			9.79221	AVE
				10.0069				8.57765			7.12931	STDEV

## Sheet: D Isogenic triploids
Accession name	%N_1m:2p	%N_2m:1p	%N_Δ	p-value 1m:2p	%A_1m:2p	%A_2m:1p	%A_Δ	p-value 2m:1p
Col-0	50.1 ± 12.6	36.7 ± 8	13.4	0.04*	6.9 ± 6.6	20.7 ± 6.25	-14	0.001*
C24	25.4 ± 6.4	27.8 ± 5.7	-2.4	0.419	12.4 ± 5.35	12.2 ± 4.43	0.15	0.983
Zu	42.7 ± 9.5	40.6 ± 18.8	2.05	0.739	16.6 ± 6.49	16.7 ± 8.24	-0.1	0.912
Ler-0	19.1 ± 8.6	17.6 ± 7.5	1.5	0.534	25.3 ± 5.26	22.8 ± 5.98	2.51	0.237

## Sheet: E Diploid hybrid
Accession name	%N_Accession x Ler-0	%N_Ler-0xAccession	AxL-LxA_Δ	p-value
Wei-0	1±1.88	0.8±1.2	0.2	0.776
Ga-0	0.3±0.6	0.3±0.68	0	0.894
Pro-0	1.9±0.59	0.5±0.54	1.4	0.016*
Fei-0	2±3.35	0.6±1.03	1.4	0.178
Ren-1	0.3±3.37	0.2±1.16	0.1	0.499
