# Supplementary material for: Transgenerational effects of inter-ploidy cross direction on reproduction and F2 seed development of Arabidopsis thaliana F1 hybrid triploids
Source: Plant Reprod. 2019 Mar 21;32(3):275–89. doi: 10.1007/s00497-019-00369-6 (PMC6675909; doi:10.1007/s00497-019-00369-6)
Supplement: Supplementary file 9 — Genes in the vicinity of MOT and POT as identified by GWAS for %N in maternal and paternal excess F1 triploids, respectively (XLS 57 kb) [file 497_2019_369_MOESM9_ESM.xls]

## Sheet: Genes in vicinity of POT
AGI	Position start	Position end	Strand	Distance from SNP (bp)	Description
AT4G30280	14825808	14827047	-	-114494	Encodes a xyloglucan endotransglucosylase/hydrolase with only the endotransglucosylase activity towards xyloglucan and non-detectable endohydrolytic activity. Expressed in the mature or basal regions of both the main and lateral roots, but not in the tip of these roots where cell division occurs.
AT4G30290	14828712	14830016	-	-111525	Encodes a xyloglucan endotransglucosylase/hydrolase with only the endotransglucosylase activity towards xyloglucan and non-detectable endohydrolytic activity. Expressed throughout both the main and the lateral root, with intensive expression at the dividing and elongating regions. Is expressed in lateral root primordia but expression ceases after lateral root begins to grow.
AT4G30300	14831005	14831550	-	-109991	member of NAP subfamily
AT4G30310	14831861	14835214	+	-106327	FGGY family of carbohydrate kinase; FUNCTIONS IN: carbohydrate kinase activity, phosphotransferase activity, alcohol group as acceptor; INVOLVED IN: carbohydrate metabolic process; LOCATED IN: chloroplast
AT4G30320	14835833	14836318	+	-105223	CAP (Cysteine-rich secretory proteins, Antigen 5, and Pathogenesis-related 1 protein) superfamily protein
AT4G30330	14836548	14838020	-	-103521	Small nuclear ribonucleoprotein family protein
AT4G30340	14838291	14841067	-	-100474	Encodes a diacylglycerol kinase. Applying a specific diacylglycerol kinase inhibitor to the growth media resulted in reduced root elongation and plant growth. Gene is expressed throughout the plant but is strongest in flowers and young seedlings.
AT4G30350	14847740	14851143	+	-90398	Double Clp-N motif-containing P-loop nucleoside triphosphate hydrolases superfamily protein
AT4G30360	14854811	14858003	-	-83538	Member of Cyclic nucleotide gated channel family
AT4G30370	14858490	14859503	-	-82038	RING/U-box superfamily protein; FUNCTIONS IN: zinc ion binding; INVOLVED IN: response to chitin
AT4G30380	14860486	14860994	+	-80547	Encodes a Plant Natriuretic Peptide (PNP). PNPs are a class of systemically mobile molecules distantly related to expansins; their biological role has remained elusive.
AT4G30390	14862009	14863185	-	-78356	Unknown protein
AT4G30400	14866946	14868628	+	-72913	RING/U-box superfamily protein; FUNCTIONS IN: zinc ion binding; INVOLVED IN: response to karrikin
AT4G30410	14871109	14872176	-	-69365	Sequence-specific DNA binding transcription factors
AT4G30420	14877069	14878914	+	-62627	Nodulin MtN21 /EamA-like transporter family protein
AT4G30430	14878783	14880331	-	-61210	Member of TETRASPANIN family
AT4G30440	14881855	14883480	-	-58061	UDP-D-glucuronate 4-epimerase
AT4G30450	14886027	14886675	-	-54866	Glycine-rich protein
AT4G30460	14888980	14889802	-	-51739	Glycine-rich protein
AT4G30470	14894105	14896815	+	-44726	NAD(P)-binding Rossmann-fold superfamily protein; FUNCTIONS IN: coenzyme binding, binding, cinnamoyl-CoA reductase activity, catalytic activity; INVOLVED IN: lignin biosynthetic process, cellular metabolic process, metabolic process
AT4G30480	14897346	14899121	+	-42420	Encodes one of the 36 carboxylate clamp (CC)-tetratricopeptide repeat (TPR) proteins
AT4G30490	14899034	14902144	-	-39397	AFG1-like ATPase family protein; FUNCTIONS IN: ATPase activity, ATP binding
AT4G30500	14903487	14904917	+	-36624	Protein of unknown function
AT4G30510	14905137	14907592	-	-33949	Homolog of yeast autophagy 18 (ATG18) B (G18B)
AT4G30520	14908000	14911307	-	-30234	Leucine-rich repeat protein kinase family protein; FUNCTIONS IN: protein serine/threonine kinase activity, protein kinase activity, ATP binding; INVOLVED IN: protein amino acid phosphorylation; LOCATED IN: endomembrane system
AT4G30530	14920534	14922494	+	-19047	Encodes a gamma-glutamyl peptidase, outside the GGT family, that can hydrolyze gamma-glutamyl peptide bonds.
AT4G30540	14923327	14925106	+	-16435	Class I glutamine amidotransferase-like superfamily protein; FUNCTIONS IN: catalytic activity
AT4G30550	14925410	14926861	+	-14680	Class I glutamine amidotransferase-like superfamily protein; FUNCTIONS IN: catalytic activity, acyltransferase activity; INVOLVED IN: L-methionine biosynthetic process from homoserine via O-succinyl-L-homoserine and cystathionine; LOCATED IN: endomembrane system, cytoplasm
AT4G30560	14926834	14930156	-	-11385	Member of Cyclic nucleotide gated channel family
AT4G30570	14930677	14931951	-	-9590	Glucose-1-phosphate adenylyltransferase family protein; FUNCTIONS IN: transferase activity, nucleotidyltransferase activity; INVOLVED IN: biosynthetic process
AT4G30580	14932334	14934528	-	-7013	Encodes a plastidic lysophosphatidic acid acyltransferase (LPAAT). Is critical for chloroplasts phosphatidic acid biosynthesis. The null allele is embryo lethal.
AT4G30590	14935623	14936562	-	-4979	Early nodulin-like protein 12 (ENODL12); FUNCTIONS IN: electron carrier activity, copper ion binding; LOCATED IN: anchored to membrane
AT4G30600	14937840	14941018	-	-523	Signal recognition particle receptor alpha subunit family protein; FUNCTIONS IN: nucleoside-triphosphatase activity, signal recognition particle binding, GTP binding, GTPase activity, nucleotide binding; INVOLVED IN: intracellular protein transport, protein targeting, SRP-dependent cotranslational protein targeting to membrane; LOCATED IN: endoplasmic reticulum, signal recognition particle, endop…
AT4G30610	14944129	14948605	+	2588	Encodes a secreted glycosylated serine carboxypeptidase with broad substrate preference that is involved in brassinosteroid signalling via BRI1. It is proteolytically processed in vivo by a separate as yet unidentified protease
AT4G30620	14948586	14950072	-	7045	Uncharacterised BCR, YbaB family COG0718; LOCATED IN: chloroplast, chloroplast envelope
AT4G30630	14950638	14952376	+	9097	Unknown protein
AT4G30640	14952670	14953682	+	11129	RNI-like superfamily protein
AT4G30650	14954320	14954968	+	12779	Low temperature and salt responsive protein family; INVOLVED IN: response to salt stress, response to cold, hyperosmotic salinity response, defence response to fungus; LOCATED IN: endomembrane system, integral to membrane
AT4G30660	14955373	14956171	+	13832	Low temperature and salt responsive protein family; INVOLVED IN: response to cold, hyperosmotic salinity response; LOCATED IN: endomembrane system, integral to membrane
AT4G30662	14955909	14956790	-	14368	Unknown protein
AT4G30670	14957358	14957962	-	15817	Putative membrane lipoprotein
AT4G30680	14958687	14960321	-	17146	Initiation factor eIF-4 gamma, MA3;
AT4G30690	14960646	14962466	+	19105	Translation initiation factor 3 protein; FUNCTIONS IN: translation initiation factor activity; INVOLVED IN: translational initiation; LOCATED IN: cell wall, chloroplast
AT4G30700	14962493	14965015	-	20952	Pentatricopeptide repeat (PPR) superfamily protein
AT4G30710	14965200	14969763	-	23659	Family of unknown function (DUF566)
AT4G30720	14971906	14975519	-	30365	Encodes a putative oxidoreductase/electron carrier detected in the chloroplast stroma that is essential to ensure a correct electron flow through the photosynthetic chain and, hence, photosynthesis efficiency and normal growth. Mutations in the Col-0 allele result in pale green pigmentation and defective growth.
AT4G30730	14976418	14976732	-	34877	Unknown protein
AT4G30740	14979246	14979521	-	37705	Unknown protein
AT4G30750	14981186	14982354	-	39645	Unknown protein
AT4G30760	14982522	14983421	+	40981	Putative endonuclease or glycosyl hydrolase
AT4G30770	14985641	14986872	-	44100	Putative membrane lipoprotein
AT4G30780	14990341	14993069	-	48800	Unknown protein
AT4G30790	14993086	14997785	-	51545	INVOLVED IN: autophagy
AT4G30800	15001134	15002671	+	59593	Nucleic acid-binding, OB-fold-like protein
AT4G30810	15003451	15006212	+	61910	Serine carboxypeptidase-like 29 (scpl29); FUNCTIONS IN: serine-type carboxypeptidase activity; INVOLVED IN: proteolysis; LOCATED IN: vacuole
AT4G30820	15006489	15008546	+	64948	Cyclin-dependent kinase-activating kinase assembly factor-related / CDK-activating kinase assembly factor-related; INVOLVED IN: cell cycle; LOCATED IN: nucleus
AT4G30825	15009605	15012319	+	68064	Tetratricopeptide repeat (TPR)-like superfamily protein; INVOLVED IN: cell cycle; LOCATED IN: nucleus
AT4G30830	15015267	15016977	-	73726	Protein of unknown function
AT4G30840	15017615	15019735	-	76074	Transducin/WD40 repeat-like superfamily protein;LOCATED IN: chloroplast
AT4G30845	15019877	15020509	+	78336	Unknown protein;LOCATED IN: chloroplast
AT4G30850	15020182	15022445	-	78641	Heptahelical transmembrane protein homologous to human adiponectin receptors and progestin receptors
AT4G30860	15024472	15027616	+	82931	Encodes a member of the trxG protein family. Contains a SET domain which is known to be involved in the modification of histone tails by methylation. Interacts physically with AMS, but the implications of this interaction are unknown. Overexpression results in plieotrophic developmental defects.
AT4G30870	15028427	15032634	+	86886	Encodes an Arabidopsis homolog of the endonuclease MSU81. T-DNA insertion lines of AtMSU81 have a deficiency in homologous recombination in somatic cells but only after genotoxic stress. Crosses with a hyperrecombinogenic mutant of the AtRecQ4A helicase resulting in synthetic lethality in the double mutant
AT4G30872	15032978	15033256	-	91437	Other RNA
AT4G30880	15035207	15035843	+	93666	Bifunctional inhibitor/lipid-transfer protein/seed storage 2S albumin superfamily protein; FUNCTIONS IN: lipid binding; INVOLVED IN: lipid transport; LOCATED IN: endomembrane system
AT4G30890	15036052	15039281	-	94511	Encodes a ubiquitin-specific protease
AT4G30900	15039432	15042311	+	97891	DNAse I-like superfamily protein
AT4G30910	15042413	15045315	-	100872	Cytosol aminopeptidase family protein; FUNCTIONS IN: manganese ion binding, metalloexopeptidase activity, aminopeptidase activity; INVOLVED IN: proteolysis, protein metabolic process; LOCATED IN: chloroplast; EXPRESSED IN: guard cell
AT4G30920	15046457	15049373	-	104916	Encodes LAP2, an aminopeptidase playing key roles in senescence, stress response and amino acid turnover
AT4G30930	15049824	15051665	-	108283	Encodes a ribosomal RPL21M protein that is localized to the mitochondrion and is involved in karyogamy during female gametophyte development and fertilization. Mutants display defects in both male and female gametophyte development (i.e. collapsed pollen and female gametophytes with unfused central cells).
AT4G30935	15051814	15054042	-	110273	Member of WRKY Transcription Factor; Group I
AT4G30940	15054873	15056826	+	113332	BTB/POZ domain with WD40/YVTN repeat-like protein; FUNCTIONS IN: voltage-gated potassium channel activity; INVOLVED IN: potassium ion transport; LOCATED IN: voltage-gated potassium channel complex, membrane; EXPRESSED IN: leaf whorl, male gametophyte, flower, pollen tube; EXPRESSED DURING: L mature pollen stage, M germinated pollen stage, 4 anthesis
AT4G30950	15056975	15059794	-	115434	Chloroplastic enzyme responsible for the synthesis of 16:2 and 18:2 fatty acids from galactolipids, sulpholipids and phosphatidylglycerol. Uses ferredoxin as electron donor. Gene mutation resulted in reduced level of unsaturated fatty acids leading to susceptibility to photoinhibition

## Sheet: Genes in vicinity of MOT
AGI	Position start	Position end	Strand	Distance from SNP (bp)	Description
AT1G53345	19902495	19903700	+	-117520	Unknown protein, EXPRESSED DURING: 4 anthesis, F mature embryo stage
AT1G53350	19903899	19907515	+	-113705	Disease resistance protein (CC-NBS-LRR class) family; FUNCTIONS IN: ATP binding; INVOLVED IN: apoptosis, defence response
AT1G53360	19907517	19908548	+	-112672	F-box associated ubiquitination effector family protein
AT1G53366	19909840	19909977	-	-111243	Unknown protein
AT1G53370	19910516	19911646	+	-109574	F-box and associated interaction domains-containing protein
AT1G53380	19913076	19916517	-	-104703	Plant protein of unknown function (DUF641)
AT1G53390	19918047	19923807	+	-97413	Non-intrinsic ABC protein 12 , P-loop containing nucleoside triphosphate hydrolases superfamily protein; FUNCTIONS IN: ATPase activity, coupled to transmembrane movement of substances; LOCATED IN: plasma membrane
AT1G53400	19924752	19926631	+	-94589	Ubiquitin domain-containing protein; INVOLVED IN: N-terminal protein myristoylation
AT1G53410	19925839	19925910	-	-95310	Pre-tRNA; tRNA-Cys (anticodon: GCA)
AT1G53420	19926626	19931494	-	-89726	Leucine-rich repeat transmembrane protein kinase; FUNCTIONS IN: protein serine/threonine kinase activity, kinase activity, ATP binding; INVOLVED IN: transmembrane receptor protein tyrosine kinase signalling pathway, protein amino acid phosphorylation
AT1G53430	19935163	19941088	+	-80132	Leucine-rich repeat transmembrane protein kinase; FUNCTIONS IN: kinase activity; INVOLVED IN: protein amino acid phosphorylation
AT1G53440	19945959	19951562	+	-69658	Leucine-rich repeat transmembrane protein kinase; FUNCTIONS IN: kinase activity; INVOLVED IN: protein amino acid phosphorylation
AT1G53450	19951006	19954115	-	-67105	Unknown protein
AT1G53460	19954490	19956632	-	-64588	Ran BP2/NZF zinc finger-like superfamily protein
AT1G53470	19958587	19961578	+	-59642	Mechanosensitive channel of small conductance-like 4 (MSL4); INVOLVED IN: transmembrane transport
AT1G53480	19963047	19964712	-	-56508	Encodes MRD1 (mto 1 responding down). Down-regulated in mto1-1 mutant that over-accumulates soluble methionine.
AT1G53490	19963267	19966952	+	-54268	RING/U-box superfamily protein
AT1G53500	19966944	19969757	-	-51463	Encodes a putative NDP-L-rhamnose synthase, an enzyme required for the synthesis of the pectin rhamnogalacturonan I, the major component of Arabidopsis mucilage. Gene is involved in seed coat mucilage cell development. Mutant analyses suggest that MUM4 is required for complete mucilage synthesis, cytoplasmic rearrangement and seed coat development.
AT1G53510	19970664	19974393	-	-46827	Member of MAP Kinase
AT1G53520	19976415	19977955	-	-43265	Chalcone-flavanone isomerase family protein; FUNCTIONS IN: chalcone isomerase activity, intramolecular lyase activity; INVOLVED IN: cellular amino acid derivative biosynthetic process, flavonoid biosynthetic process; LOCATED IN: chloroplast stroma, chloroplast;
AT1G53530	19978146	19980084	+	-41136	Peptidase S24/S26A/S26B/S26C family protein; FUNCTIONS IN: serine-type peptidase activity, peptidase activity; INVOLVED IN: proteolysis
AT1G53540	19980462	19981109	+	-40111	HSP20-like chaperones superfamily protein, heat shock protein 17.4
AT1G53541	19981385	19981495	-	-39725	Unknown protein
AT1G53542	19981628	19981813	+	-39407	Unknown protein
AT1G53543	19981969	19982124	+	-39096	Unknown protein
AT1G53550	19983411	19984637	+	-36583	F-box family protein
AT1G53560	19984742	19985983	-	-35237	Ribosomal protein L18ae family
AT1G53570	19987191	19991135	+	-30085	MEK kinase (MAP3Ka)
AT1G53580	19991275	19993334	-	-27886	Mononuclear Fe(II)-containing member of the b-lactamase fold superfamily. ETHE1 is homodimeric in solution, exhibits low-level esterase activity, and specifically binds a single Fe(II) atom in the active site.
AT1G53590	19996315	20000265	+	-20955	Calcium-dependent lipid-binding (CaLB domain) family protein
AT1G53600	20001263	20003416	+	-17804	Tetratricopeptide repeat (TPR)-like superfamily protein
AT1G53610	20008996	20009320	-	-11900	Unknown protein
AT1G53620	20011429	20011925	-	-9295	Unknown protein
AT1G53625	20014410	20014923	-	-6297	Unknown protein
AT1G53633	20017389	20017932	-	-3288	Unknown protein
AT1G53635	20019293	20019799	-	-1421	Unknown protein
AT1G53640	20020885	20025461	-	0	Unknown protein
AT1G53645	20026147	20028635	-	4927	Hydroxyproline-rich glycoprotein family protein
AT1G53650	20029029	20031566	-	7809	RNA-binding protein, putative, similar to RNA-binding protein GB:AAA86641 .Contains PAB2 domain which facilitates binding to PABC proteins.
AT1G53660	20034032	20035946	+	12812	Nucleotide/sugar transporter family protein
AT1G53670	20036641	20038219	+	15421	Methionine sulfoxide reductase B 1 (MSRB1); FUNCTIONS IN: peptide-methionine-(S)-S-oxide reductase activity; INVOLVED IN: response to oxidative stress, N-terminal protein myristoylation; LOCATED IN: chloroplast stroma, chloroplast
AT1G53680	20038358	20039117	+	17138	Encodes glutathione transferase belonging to the tau class of GSTs
AT1G53683	20039463	20039616	-	18243	Encodes a microRNA that targets several HAP2 family members
AT1G53687	20041518	20041734	+	20298	Encodes a microRNA that targets several HAP2 family members
AT1G53690	20042640	20043344	-	21420	Protein of unknown function that is homologous to At5g41010, which encodes a non-catalytic subunit common to nuclear DNA-dependent RNA polymerases II, IV and V
AT1G53700	20048586	20050115	+	27366	The WAG1 and its homolog, WAG2 each encodes a protein-serine/threonine kinase that are nearly 70% identical to PsPK3 protein. All three together with CsPK3 belong to PsPK3-type kinases.
AT1G53705	20050475	20051451	-	29255	Aminoacyl-tRNA ligases; nucleotide binding; ATP binding; FUNCTIONS IN: nucleotide binding, aminoacyl-tRNA ligase activity, ATP binding; INVOLVED IN: translation, tRNA aminoacylation for protein translation; LOCATED IN: endomembrane system, cytoplasm
AT1G53708	20052393	20053195	+	31173	ROTUNDIFOLIA like 9 (RTFL9)
AT1G53710	20053161	20056396	-	31941	Calcineurin-like metallo-phosphoesterase superfamily protein; FUNCTIONS IN: hydrolase activity, protein serine/threonine phosphatase activity
AT1G53720	20056533	20059638	+	35313	Encodes a cyclophilin, member of a family of modular proteins consisting of a peptidyl-prolyl cis– trans isomerase (PPIase) domain, followed by an RNA recognition motif (RRM), and a C-terminal domain enriched in charged amino acids. Interacts with SCL33/SR33 and with a majority of Arabidopsis SR proteins and the largest subunit of RNA polymerase II. Localizes to the nucleus, but it does not signi…
AT1G53730	20061701	20065713	+	40481	STRUBBELIG-receptor family 6 (SRF6); FUNCTIONS IN: protein serine/threonine kinase activity, protein kinase activity, ATP binding; INVOLVED IN: transmembrane receptor protein tyrosine kinase signaling pathway, protein amino acid phosphorylation
AT1G53750	20065714	20068466	-	44494	26S proteasome AAA-ATPase subunit RPT1a (RPT1a) mRNA
AT1G53760	20068968	20071096	-	47748	Unknown protein; LOCATED IN: mitochondrion, plasma membrane, plastid, membrane
AT1G53770	20071311	20073758	-	50091	O-fucosyltransferase family protein
AT1G53780	20073996	20078228	-	52776	Peptidyl-prolyl cis-trans isomerases; hydrolases; nucleoside-triphosphatases; ATP binding; nucleotide binding; ATPases; INVOLVED IN: protein folding, protein catabolic process
AT1G53785	20077798	20079002	-	56578	Unknown protein; LOCATED IN: mitochondrion
AT1G53800	20081699	20084500	+	60479	Unknown protein
AT1G53801	20083211	20084173	-	61991	Potential natural antisense gene, locus overlaps with AT1G53800
AT1G53815	20090249	20090962	-	69029	F-box family protein
AT1G53820	20091491	20092423	+	70271	RING/U-box superfamily protein; FUNCTIONS IN: zinc ion binding
AT1G53830	20098522	20100889	+	77302	Encodes a pectin methylesterase
AT1G53840	20101445	20103667	+	80225	Encodes a pectin methylesterase
AT1G53850	20103953	20106015	-	82733	Encodes alpha5 subunit of 20s proteosome involved in protein degradation and RNA degradation
AT1G53860	20107107	20109511	-	85887	Remorin family protein
AT1G53870	20112262	20113522	+	91042	Protein of unknown function (DUF567)
AT1G53880	20115069	20118485	+	93849	Eukaryotic translation initiation factor 2B (eIF-2B) family protein; FUNCTIONS IN: GTP binding, translation initiation factor activity; INVOLVED IN: translational initiation, cellular metabolic process
AT1G53885	20119723	20120458	+	98503	Protein of unknown function (DUF581)
AT1G53887	20122426	20122866	-	101206	Unknown protein
AT1G53890	20124827	20126109	+	103607	Protein of unknown function (DUF567)
AT1G53900	20127634	20131050	+	106414	Eukaryotic translation initiation factor 2B (eIF-2B) family protein; FUNCTIONS IN: GTP binding, translation initiation factor activity; INVOLVED IN: translational initiation, cellular metabolic process
AT1G53903	20132288	20133017	+	111068	Protein of unknown function (DUF581)
AT1G53910	20135112	20136970	+	113892	Encodes a member of the ERF (ethylene response factor) subfamily B-2 of ERF/AP2 transcription factor family (RAP2.12). The protein contains one AP2 domain.
AT1G53920	20137712	20139637	+	116492	Contains lipase signature motif and GDSL domain
AT1G53930	20140411	20140887	-	119191	Ubiquitin-like superfamily protein
